# Supplementary material for: Transition to bio-based plastic packaging reveals complex climate–biodiversity trade-offs
Source: Nat Commun. 2026 Jan 31;17:3630. doi: 10.1038/s41467-026-69016-9 (PMC13096491; doi:10.1038/s41467-026-69016-9)
Supplement: Supplementary file 3 — Source data [file 41467_2026_69016_MOESM3_ESM.xlsx]

## Sheet: Fig. 1 a,b,c,e,f
					contributors							uncertainty parameters
Figure	Panel	Impact category	Unit	plastics	biogenic carbon	feedstock	polymer prod	conversion	incineration	landfill	industrial composting	total	std	p5	p95
1	a	Climate Change	kg CO2e kg-1	bio-PE	-3.14286	2.00481	3.39279	1.08884	0.648534	0.0368612	0	4.02898	1.103	2.376	6.09
				bio-PET*	-0.6875	0.571655	4.0693	1.08884	0.306803	0.0173262	0	5.36642	0.897	4.101	6.898
				PLA	-1.83375	0.692513	2.50318	1.08884	0.458682	0.434879	0.302841	3.64718	0.875	2.16	5.037
				PHB	-2.04124	0.801115	2.73818	1.08884	0.544789	0.51347	0.359247	4.00441	1.277	1.995	5.754
				TPS	-0.563415	0.137098	1.94465	1.08884	0.365725	0.38244	0	3.35534	0.548	2.799	4.537
				PET	0	0.656182	3.48555	1.08884	0.306803	0.0173262	0	5.5547	0.272	5.117	6.04
				HDPE	0	0.877139	2.42845	1.08884	0.648534	0.0368612	0	5.07983	0.172	4.827	5.407
				LDPE	0	0.872449	2.59564	1.08884	0.648534	0.0368612	0	5.24233	0.181	4.97	5.552
				PP	0	0.897088	2.84889	1.08884	0.667825	0.0383611	0	5.54101	0.204	5.251	5.91
				PVC	0	0.500847	2.74247	1.08884	0.707572	0.0339166	0	5.07364	0.285	4.843	5.765
				PS	0	0.663693	3.33545	1.08884	1.00452	0.0564489	0	6.14896	0.063	6.01	6.373
				PUR	0	0.46636	7.25549	1.08884	0.950179	0.0494105	0	9.81029	0.357	9.539	10.683
1	b	Human Health (residual)	DALY kg-1	bio-PE	0	2.67499e-06	1.38745e-06	7.62129e-07	-1.64562e-07	1.06718e-08	0	4.67068e-06	1.071e-06	3.153e-06	6.543e-06
				bio-PET*	0	7.62754e-07	1.91092e-06	7.62129e-07	-4.74509e-08	3.32583e-09	0	3.39167e-06	7.404e-07	2.411e-06	4.542e-06
				PLA	0	9.24013e-07	1.58958e-06	7.62129e-07	-2.14624e-07	2.44875e-08	-2.536e-09	3.08305e-06	8.536e-07	2.183e-06	4.757e-06
				PHB	0	1.6253e-06	1.60039e-06	7.62129e-07	-2.14624e-07	2.44875e-08	-2.536e-09	3.79515e-06	2.08e-06	2.142e-06	7.862e-06
				TPS	0	1.82929e-07	1.98183e-06	7.62129e-07	-2.14624e-07	2.44875e-08	0	2.73675e-06	8.654e-07	1.941e-06	4.651e-06
				PET	0	2.73565e-07	2.19134e-06	7.62129e-07	-4.74509e-08	3.32583e-09	0	3.18291e-06	5.87e-07	2.504e-06	4.235e-06
				HDPE	0	3.47813e-07	1.3506e-06	7.62129e-07	-1.64562e-07	1.06718e-08	0	2.30666e-06	5.381e-07	1.81e-06	3.419e-06
				LDPE	0	3.45953e-07	1.5139e-06	7.62129e-07	-1.64562e-07	1.06718e-08	0	2.46809e-06	5.505e-07	1.937e-06	3.642e-06
				PP	0	3.54434e-07	1.68896e-06	7.62129e-07	-1.64479e-07	1.16158e-08	0	2.65266e-06	6.968e-07	2.018e-06	4.132e-06
				PVC	0	1.98601e-07	1.81653e-06	7.62129e-07	-2.21532e-08	8.20166e-09	0	2.7633e-06	6.225e-07	2.2e-06	4.072e-06
				PS	0	2.74107e-07	1.02858e-06	7.62129e-07	-2.59584e-07	1.28316e-08	0	1.81807e-06	2.13e-07	1.796e-06	2.434e-06
				PUR	0	1.87162e-07	5.26786e-06	7.62129e-07	-1.04438e-07	3.23247e-08	0	6.14503e-06	1.125e-06	4.879e-06	8.232e-06
1	c	Ecostem Quality (residual)	PDF m2 yr kg-1	bio-PE	0	4.53626	0.354782	0.161209	-0.0352312	0.00181146	0	4.98836	47.869	-72.488	82.689
				bio-PET*	0	1.29348	0.502186	0.161209	-0.0132754	0.00150575	0	1.94242	13.884	-19.612	24.499
				PLA	0	1.56694	0.350848	0.161209	-0.0412931	0.00517171	0.00384965	2.04677	15.92	-24.211	28.011
				PHB	0	2.13482	0.347109	0.161209	-0.0398724	0.00572534	0.00455115	2.60751	8.815	-6.808	13.855
				TPS	0	0.310211	0.376476	0.161209	-0.0428269	0.00480171	0	0.835076	3.616	-4.497	6.382
				PET	0	0.155383	0.476855	0.161209	-0.0132754	0.00150575	0	0.79218	0.223	0.49	1.206
				HDPE	0	0.195857	0.361515	0.161209	-0.0352312	0.00181146	0	0.71058	0.179	0.502	1.02
				LDPE	0	0.194809	0.393177	0.161209	-0.0352312	0.00181146	0	0.741187	0.179	0.529	1.032
				PP	0	0.199456	0.501076	0.161209	-0.0353149	0.00215138	0	0.854261	0.153	0.635	1.088
				PVC	0	0.111834	0.404518	0.161209	-0.022366	0.00286939	0	0.687473	0.244	0.406	1.1
				PS	0	0.155445	0.161202	0.161209	-0.0574517	0.00285625	0	0.466119	0.089	0.343	0.588
				PUR	0	0.105616	1.92212	0.161209	-0.032019	0.010434	0	1.65273	3.037	-2.666	6.57
1	e	Water scarcity footprint	m3world-eq kg-1	bio-PE	0	5.15206	0.676881	0.230011	-0.0737544	0.000363069	0
				bio-PET*	0	1.46907	1.06139	0.230011	-0.0310759	0.000257305	0
				PLA	0	1.77966	0.681677	0.230011	-0.0989207	0.000501764	-0.00809803
				PHB	0	0.225009	0.760295	0.230011	-0.0989207	0.000501764	-0.00809803
				TPS	0	0.352322	0.208946	0.230011	-0.0989207	0.000501764	0
				PET	0	0.0487808	1.04738	0.230011	-0.0310759	0.000257305	0
				HDPE	0	0.0655986	0.765646	0.230011	-0.0737544	0.000363069	0
				LDPE	0	0.0652478	1.05838	0.230011	-0.0737544	0.000363069	0
				PP	0	0.0493959	0.83438	0.230011	-0.0716373	0.000430603	0
				PVC	0	0.0374568	0.836758	0.230011	1.1987	0.000621974	0
				PS	0	0.0493959	2.37246	0.230011	-0.11377	0.000552209	0
				PUR	0	0.0348286	2.53851	0.230011	-0.0253865	0.00119689	0
1	f	Fossil and nuclear energy use	MJ deprived kg-1	bio-PE	0	15.2643	55.8805	14.6812	-5.44222	0.0812266	0	80.4651	14.705	59.553	108.4
				bio-PET*	0	4.3525	86.7856	14.6812	-2.19181	0.0556523	0	103.683	22.721	72.402	144.1
				PLA	0	5.2727	37.8226	14.6812	-5.76411	0.110805	0.0168429	52.1401	11.903	35.563	73.963
				PHB	0	4.87487	40.0623	14.6812	-5.76411	0.110805	-0.0483146	53.9168	16.014	34.085	80.283
				TPS	0	1.04385	49.1954	14.6812	-5.76411	0.110805	0	59.2672	12.656	41.295	81.511
				PET	0	49.4727	41.5273	14.6812	-2.19181	0.0556523	0	103.545	5.41	94.492	112.3
				HDPE	0	67.0074	25.6445	14.6812	-5.44222	0.0812266	0	101.972	3.391	95.624	107
				LDPE	0	66.6491	28.1407	14.6812	-5.44222	0.0812266	0	104.11	3.371	98.17	109.4
				PP	0	68.5946	28.8815	14.6812	-5.49229	0.0981413	0	106.763	3.773	99.862	112.7
				PVC	0	38.2613	30.255	14.6812	-4.51648	0.132676	0	78.8137	5.035	73.676	90.149
				PS	0	50.1659	46.2817	14.6812	-8.23339	0.121414	0	103.017	0.557	107.3	109.1
				PUR	0	35.5172	94.3278	14.6812	-6.24549	0.157602	0	138.438	4.634	134.5	150

## Sheet: Fig. 1 d
					contributors
Figure	Panel	Impact category	Unit	plastics	plastic production (short term)	plastic production (long term)	EoL (short term)	EoL (long term)
1	d	Physical effects of MPs on marine biota	PDF m2 yr kg-1	bio-PE	7.30072e-05	0.000201515	0.00163374	0.00260914
				bio-PET*	0.000410561	0.000176976	0.0081246	0.00933607
				PLA	0.000265987	0.000156406	0.00864092	0.0107438
				PHB	4.62692e-06	9.37575e-08	1.71979e-05	1.74967e-05
				TPS	0.000265987	0.000156406	0.00864092	0.0107438
				PET	0.000410561	0.000176976	0.0081246	0.00933607
				HDPE	7.74307e-05	0.000251435	0.00196631	0.00336062
				LDPE	6.85837e-05	0.000151594	0.00130117	0.00185766
				PP	5.16055e-05	2.77451e-05	0.000327891	0.000329713
				PVC	0.000288413	0.000214603	0.0138529	0.0224341
				PS	8.8339e-05	0.000472239	0.0036271	0.0102184
				PUR	0.000223288	9.17181e-05	0.00490279	0.005434

## Sheet: Fig. 2 a
					contributors
Figure	Panel	Impact category	Unit	plastics	Climate change	Ionizing radiation	Water availability	Human toxicity cancer	Human toxicity non-cancer	Ozone layer depletion	Particulate matter formation	Photochemical oxidant formation
2	a	Human Health	DALY kg-1	PLA(corn)	3.14683e-06	7.26289e-09	6.20611e-06	2.81578e-07	1.53833e-07	1.58334e-10	2.77904e-06	5.29762e-10
				PLA(corn stover)	3.9809e-06	6.18904e-09	4.51004e-06	4.22004e-07	2.34661e-07	1.97034e-10	2.86183e-06	5.25243e-10
				PHB(sugarcane)	4.32955e-06	8.01327e-09	3.03138e-06	2.76443e-07	3.17387e-07	1.11123e-10	3.50836e-06	6.79288e-10
				XPS	5.11025e-06	5.59632e-10	7.93426e-06	1.20867e-07	6.88961e-08	2.26727e-10	1.82773e-06	5.7846e-10
				PET	4.67076e-06	8.24798e-09	3.10739e-06	3.28312e-07	3.06355e-07	5.03898e-08	2.52457e-06	7.78582e-10
				PP	4.66976e-06	5.01636e-09	2.42208e-06	2.87892e-07	2.20111e-07	2.24883e-10	2.25031e-06	7.06448e-10

## Sheet: Fig. 2 b
					contributors
Figure	Panel	Impact category	Unit	plastics	Climate change	Land occupation	Land transformation	Freshwater acidification	Freshwater ecotoxicity	Ionizing radiation	Marine acidification	Terrestrial acidification	Thermally polluted water	Water availability	Physical effects of MPs on marine biota, high income	Physical effects of MPs on marine biota, low income
2	b	Ecosystem Quality	PDF m2 yr kg-1	PLA(corn)	0.680758	1.33304	0.0894161	0.041214	0.178627	4.91439e-10	0.0456881	0.320774	9.38182e-06	0.000840487	0.037701	0.821154
				PLA(corn stover)	0.861181	0.179143	0.275794	0.0660559	0.267837	3.74645e-10	0.0648804	0.413778	1.0043e-05	0.000181211	0.037701	0.821154
				PHB(sugarcane)	0.936531	0.624861	1.35195	0.0416903	0.163598	5.37986e-10	0.0636965	0.350842	9.90042e-06	9.50804e-05	7.91332e-05	0.00163843
				XPS	1.10569	0.00850009	0.0156418	0.0289154	0.127322	6.87463e-11	0.0813523	0.186673	8.60343e-06	4.48899e-05	0.00123192	0.0266376
				PET	1.01061	0.0486968	0.115174	0.0360945	0.227207	5.20337e-10	0.0798358	0.23437	1.05245e-05	0.000113574	0.0178043	0.386124
				PP	1.01039	0.039521	0.105766	0.0267635	0.26296	3.39742e-10	0.0786241	0.175782	1.10533e-05	0.000121779	0.00147212	0.0312012

## Sheet: Fig. 3 a
					contributors
Figure	Panel	Impact category	Unit	plastics	biogenic carbon	feedstock	polymer production	total
3	a	Climate Change	kg CO2e tray-1	PLA(corn)	-0.0271161	0.00962593	0.0347942	0.017304
				PLA(sugarcane)	-0.0271161	0.00796807	0.0331404	0.0139924
				PLA(corn stover)	-0.00142716	0.000301573	0.0471628	0.0460373
				PLA(recyced)	0	0	0.0263385	0.0263385

## Sheet: Fig. 3 b
					contributors
Figure	Panel	Impact category	Unit	plastics	feedstock	polymer production
3	b	Ecosystem Quality (residual)	PDF m2 yr tray-1	PLA(corn)	0.0217805	0.00487678
				PLA(sugarcane)	0.0212334	0.0101243
				PLA(corn stover)	0.000750827	0.0139232
				PLA(recycled)	0	0.00309731

## Sheet: Fig. 3 c
					contributors
Figure	Panel	Impact category	Unit	plastics	incineration	energy recovery	landfill	composting	compost	littering	total
3	c	Climate Change	kg CO2e tray-1	PLA(incineration)	0.0262919	-0.0109288	0	0	0	0	0.0153631
				PLA(landfill)	0	0	0.0145658	0	0	0	0.0145658
				PLA(composting)	0	0	0	0.0274672	-0.000335782	0	0.0271314
				PLA(recycling)	0	0	0	0	0	0	0
				PLE(littering)	0	0	0	0	0	0.000867851	0.000867851

## Sheet: Fig. 3 d
					contributors
Figure	Panel	Impact category	Unit	plastics	incineration	energy recovery	landfill	composting	compost	littering	total
3	d	Ecosystem Quality (residual)	PDF m2 yr tray-1	PLA(incineration)	0.000514639	-0.00189771	0	0	0	0	-0.00138307
				PLA(landfill)	0	0	0.000173221	0	0	0	0.000173221
				PLA(composting)	0	0	0	0.000504018	-4.91782e-05	0	0.00045484
				PLA(recycling)	0	0	0	0	0	0	0
				PLE(littering)	0	0	0	0	0	0.0120109	0.0120109

## Sheet: Fig. 3 e
				scenarios
Figure	Panel	Impact category	Unit	plastics	s1	s2	s3	s4	s5	s6	s7	s8	s9	s10	s11	s12	s13	s14	s15	s16	s17	s18	s19	s20	s21	s22	s23	s24	s25	s26	s27
3	e	Climate Change	kg CO2e tray-1	PLA	0.0519604	0.0460049	0.0626661	0.0483605	0.0491578	0.0615977	0.0337947	0.0346626	0.0436931	0.0444904	0.0569302	0.0291273	0.0299951	0.0621736	0.0628126	0.0636493	0.0612435	0.0612892	0.0560392	0.0568365	0.0692764	0.0414734	0.0423413	0.0583511	0	0	0
				PLA_low	0.0276729	0.0339718	0.0490494	0.0240731	0.0248704	0.0373102	0.00950728	0.0103751	0.0316599	0.0324572	0.0448971	0.0170941	0.017962	0.0485569	0.049196	0.0500326	0.0476268	0.0476725	0.0440061	0.0448033	0.0572432	0.0294402	0.0303081	0.0463179	0	0	0
				PLA_high	0.0700729	0.0638566	0.0689373	0.066473	0.0672703	0.0797102	0.0519072	0.0527751	0.0615448	0.062342	0.0747819	0.0469789	0.0478468	0.0684448	0.0690839	0.0699206	0.0675148	0.0675604	0.0614575	0.0622548	0.0746947	0.0468917	0.0477596	0.0637694	0	0	0
				Fossil-based	0	0	0	0	0	0	0	0	0	0	0	0	0	0	0	0	0	0	0	0	0	0	0	0	0.0602299	0.104689	0.0751552
scenario name	polymer	feedstock	EOL
s1	PLA	corn	Mix
s2	PLA	sugarcane	Mix
s3	PLA	corn stover	Mix
s24	PLA	recycled	Mix
s4	PLA	corn	Landfill
s5	PLA	corn	Incineration
s6	PLA	corn	Composting
s7	PLA	corn	Recycling
s8	PLA	corn	littering
s9	PLA	sugarcane	Landfill
s10	PLA	sugarcane	Incineration
s11	PLA	sugarcane	Composting
s12	PLA	sugarcane	Recycling
s13	PLA	sugarcane	littering
s14	PLA	corn stover	Landfill
s15	PLA	corn stover	Incineration
s16	PLA	corn stover	Composting
s17	PLA	corn stover	Recycling
s18	PLA	corn stover	littering
s19	PLA	recycled	Landfill
s20	PLA	recycled	Incineration
s21	PLA	recycled	Composting
s22	PLA	recycled	Recycling
s23	PLA	recycled	littering
s25	XPS	fossil	Mix
s26	PET	fossil	Mix
s27	PP	fossil	Mix

## Sheet: Fig. 3 f
				scenarios
Figure	Panel	Impact category	Unit	plastics	s1	s2	s3	s4	s5	s6	s7	s8	s9	s10	s11	s12	s13	s14	s15	s16	s17	s18	s19	s20	s21	s22	s23	s24	s25	s26	s27
3	f	Ecosystem Quality (residual)	PDF m2 yr tray-1	PLA	0.0287332	0.0333051	0.0171117	0.0290713	0.027515	0.0294513	0.0288981	0.040909	0.0337717	0.0322155	0.0341517	0.0335985	0.0456094	0.0169919	0.0169311	0.0171521	0.0169148	0.0289257	0.00551133	0.00395504	0.00589131	0.00533811	0.017349	0.00504464	0	0	0
				PLA_low	0.0242631	0.031377	0.0149507	0.0246013	0.023045	0.0249813	0.0244281	0.036439	0.0318437	0.0302874	0.0322237	0.0316705	0.0436814	0.0148309	0.0147701	0.0149911	0.0147538	0.0267647	0.0035833	0.00202701	0.00396328	0.00341008	0.015421	0.00311661	0	0	0
				PLA_high	0.0420351	0.0394925	0.0186088	0.0423733	0.040817	0.0427533	0.0422001	0.054211	0.0399592	0.0384029	0.0403391	0.0397859	0.0517968	0.0184891	0.0184283	0.0186492	0.018412	0.0304229	0.00674139	0.0051851	0.00712137	0.00656817	0.0185791	0.0062747	0	0	0
				Fossil-based	0	0	0	0	0	0	0	0	0	0	0	0	0	0	0	0	0	0	0	0	0	0	0	0	0.00438774	0.0148187	0.0103106
scenario name	polymer	feedstock	EOL
s1	PLA	corn	Mix
s2	PLA	sugarcane	Mix
s3	PLA	corn stover	Mix
s24	PLA	recycled	Mix
s4	PLA	corn	Landfill
s5	PLA	corn	Incineration
s6	PLA	corn	Composting
s7	PLA	corn	Recycling
s8	PLA	corn	littering
s9	PLA	sugarcane	Landfill
s10	PLA	sugarcane	Incineration
s11	PLA	sugarcane	Composting
s12	PLA	sugarcane	Recycling
s13	PLA	sugarcane	littering
s14	PLA	corn stover	Landfill
s15	PLA	corn stover	Incineration
s16	PLA	corn stover	Composting
s17	PLA	corn stover	Recycling
s18	PLA	corn stover	littering
s19	PLA	recycled	Landfill
s20	PLA	recycled	Incineration
s21	PLA	recycled	Composting
s22	PLA	recycled	Recycling
s23	PLA	recycled	littering
s25	XPS	fossil	Mix
s26	PET	fossil	Mix
s27	PP	fossil	Mix

[truncated: 3 more sheets: Fig. 4 a, Fig. 4 b, Supplementary Fig. 2]
